# Supplementary material for: Identification of an IGF2BP2-Targeted Peptide for Near-Infrared Imaging of Esophageal Squamous Cell Carcinoma
Source: Molecules. 2022 Nov 6;27(21):7609. doi: 10.3390/molecules27217609 (PMC9654546; doi:10.3390/molecules27217609)
Supplement: Supplementary file 1 [file molecules-27-07609-s001.zip]

Archive with 1 entries (1 files):
- molecules-1991184-supplementary.pdf
